# Supplementary material for: Cooperation-based concept formation in male bottlenose dolphins
Source: Nat Commun. 2021 Apr 22;12:2373. doi: 10.1038/s41467-021-22668-1 (PMC8062458; doi:10.1038/s41467-021-22668-1)
Supplement: Supplementary file 4 — Source Data [file 41467_2021_22668_MOESM4_ESM.xlsx]

## Sheet: King et al data file submitted
Playback #	Playback ID	PBTarget	Animals Present	Number of focal males	Target alliance	Playback order on a given day	Whistle Duration	Visual Response	Acoustic Response	Time to response (sec.)	Response Duration (sec.)	Approach distance (m)	Magnitude of change in orientation (degrees)	Did they orientate directly towards playback source?	PB Type	Bond Strength (SRI)	Total number of consortships between target and focal (focal with max number of consortships if more than one male focal)	Recent number of consortships between target and focal (2018-2019)	Notes on behavioural context	Notes on how we measured response when > 1 focal
PB1	DEE	Krokers	CEB PAS	2 (3 other males also present)	KS	1	1	1	0	1	60	40	80	1	second	0.175439	25	1	Slow relaxed directional travel until PB, then turn toward research vessel/source and move in that direction. Clear CEB PAS (right of group) stronger response than other three males before returning to original heading.	Strong response from all, but notably stronger response from our target focals CEB PAS
PB2	NAT	Rascals	SMO COO URC	3 (+ 1 female)	RR	1	1.4	0	0	NA	0	0	0	0	third	0.0517241	0	0	Medium/fast directional travel away from research vessel/source toward foraging group of animals. No detectable visible or acoustic response.
PB3	DNG	Krokers	MOG DEE	2	KS	1	0.9	1	0	4	20	8	180	1	second	0.545455	13	5	DEE and MOG quite busy foraging and heading away from research veseel pre-playback. Slow turn toward source on PB. Both approach source, then return to their original heading.	Same response by focal males
PB4	SMO	Primas	FRE RID BIG NAT WAB	5 (+ 1 female)	PD	1	1.7	0	0	NA	0	0	0	0	third	0.047619	0	0	Slow travel/social away from research vessel pre-playback, which continues during and after playback. No observable response. Merely continued travelling/petting.
PB5	NAT	Primas	FRE RID BIG	3 (+ 1 female)	PD	1	1.4	1	1	1	50	16	180	1	second	0.196078	0	0	All travel slowly away over shallows. Immediate response from RID (physical and vocal) followed by others and extended scanning before return to pre-playback behaviour.	Strongest response was also the first response but all animals responded
PB6	PON	Primas	FRE BIG	2 (+ 1 female)	PD	1	1.6	0	0	NA	0	0	0	0	third	0.166667	0	0	Some popping heard pre-playback with direction changes and directed aggression. No observable response to playback, with continued popping and a short chase, which then changed to petting/reconciliation.
PB7	CEB	Primas	FRE RID BIG NAT WAB	5 (+ 2 female)	PD	2	1.5	1	0	6	10	4	100	1	third	0.129032	0	0	Relaxed, slow travel prior to playback, withsome petting. Only NAT WAB with FUF turned toward source briefly before returning to original heading.	The strongest response was the only response
PB8	PON	Primas	RID BIG	2 (+ 1 female)	PD	1	1.1	1	0	3	10	4	180	1	third	0.169492	0	0	Tight slow travel/rest moving directly away from research vessel. Relaxed throughout and then slow turn (*by RID only) before resuming orientation and pre-playback behaviour.	The strongest response was the only response
PB9	WAB	Primas	RID BIG	2 (+ 1 female)	PD	2	1.2	1	0	1	140	48	180	1	second	0.188679	2	1	Tight slow travel/rest moving directly away from research vessel. Very relaxed throughout and immediate turn and approach to source on playback. Then slowly return to original heading, still resting.	Same response by focal males
PB10	DEE	Krokers	CEB PAS PON	3	KS	1	1	1	0	2	40	16	180	1	second	0.192308	25	2	Very relaxed travel pre-playback, then immediate turn and approach source, then scan and snag parallel before slow return to original heading.	Same response by focal males
PB11	COO	Krokers	CEB PAS PON	3	KS	1	0.8	1	0	7	25	0	80	0	third	0.0597015	0	0	Relaxed slow travel pre-playback. One animal (PON) very slow turn and then all snag, then continue.	Same response by focal males
PB12	PAS	COO	COO	1	RR	1	0.6	1	0	1	20	16	120	1	third	0.0857143	0	0	Foraging before playback, then turns and moves toward source but resumes foraging after 20 seconds.
PB13	URC	COO	COO	1	RR	2	1.6	0	1	5	0	0	0	0	second	0.789474	41	7	Busy foraging before and after playback. No visible response but COO responds with his signature whistle to the second URC whistle playback (so 5 seconds from start of playback until vocal repsonse).
PB14	URC	SMO	SMO	1	RR	1	1.7	1	0	1	23	24	30	1	second	0.5	37	7	Busy foraging before playback. Immediate turn to source then swims toward source. Pauses to surface doing 360 degree turn, then lost on dive so response duration of 23 sec is a minimum estimate.
PB15	DNG	SMO	SMO	1	RR	2	1.2	1	0	1	20	12	90	1	third	0.0434783	0	0	Busy foraging before playback. Turns to source and moves slowly toward source. ~15min before resuming foraging.
PB16	MOG	URC	URC	1	RR	1	1.1	1	0	1	3	0	15	1	third	0.04	0	0	Busy foraging before playback. Very slight turn toward source after PB but then return to scanning and foraging.
PB17	SMO	URC	URC	1	RR	2	1.7	1	0	1	35	NA	100	1	second	0.5	37	7	No video for this playback but four observers noted that URC was foraging before playback, turns immediately towards research/vessel source after second whistle playback, dives and reappears slightly closer 20 secs later and snags in direction of playback for at least another 15 seconds
PB18	CEB	DEE	DEE	1	KS	1	1.5	1	0	15	60	0	180	1	second	0.145455	25	2	Busy foraging pre-playback then does extended (60 sec.) wait snag, then a full circle, then a dive and return to foraging.
PB19	NAT	DEE	DEE	1	KS	2	1.4	1	0	2	7	4	15	1	third	0	0	0	Busy foraging before playback. Slight turn toward /research vessel source and then immediate return to foraging.
PB20	NAT	BIG	BIG	1	PD	1	0.6	1	0	0	50	48	150	1	second	0.215686	2	1	Busy foraging then immediate turn and approach on playback. Continues approaching (as do RID + female seen later in response video) before being lost underwater.
PB21	COO	BIG	BIG RID	2 (+ 1 female)	PD	2	0.8	1	0	3	15	0	90	0	third	0.0952381	0	0	Slow travel before playback, gentle turn on playback but then continues on original heading.	Strongest response was also the first response
PB22	RID	CEB	CEB	1	KS	1	1.2	1	0	2	20	16	90	1	third	0.129032	0	0	Foraging with frequent direction changes. Orients to research/vessel source on playback and approaches, but resumes pre-playback behaviour after 20 secs.
PB23	BIG	NAT	NAT	1	PD	1	1.6	1	0	2	NA	24	90	1	second	0.215686	2	1	Foraging before playback, turns slowly ~90 to research/vessel source on playback, then dives out of sight for 40 sec. but moves 20 - 30 m in direction of playback source. Then continues slow foraging.
PB24	COO	URC	URC	1	RR	1	0.8	1	0	1	NA	NA	180	1	second	0.789474	41	7	Foraging before playback, turns toward research vessel/source on playback but then out of sight for 20 sec. then surfaces on original heading. Continues foraging, but moving towards COO actual location.
PB25	RID	URC	URC	1	RR	2	1.1	1	0	2	NA	NA	120	1	third	0.1	0	0	Foraging before playback, turns to source but immediately lost from view. Then reappears and carries on foraging.
PB26	PON	CEB	CEB	1	KS	1	1.6	1	0	1	120	24	30	1	second	0.46	9	3	Foraging pre-playback with direction changes. Orients to source on playback then disappears, but then swims directly and rapidly towards female (SKF), waits near her.
PB27	URC	PAS	PAS	1	KS	1	1.6	0	0	NA	0	0	0	0	third	0.0724638	0	0	Slow foraging and casual searching/circles pre-playback and no observable response during playback. Continues with pre-playback behaviour.
PB28	MOG	CEB	CEB	1	KS	1	1	1	0	2	23	16	180	1	second	0.166667	33	1	Busy foraging before playback and moving away from research vessel. Sharp turn on playback towards source. Pause and swim toward research vessel/ source and scanning, then resumes foraging as before playback.
PB29	BIG	CEB	CEB	1	KS	2	1.6	1	0	3	60	32	180	1	third	0.126984	0	0	Busy foraging before playback. Turn on playback and approach research vessel/source.
PB30	RID	SMO	SMO	1	RR	1	1.2	1	0	2	5	0	100	0	third	0.047619	0	0	Steady travel/forage away from research vessel pre-playback. Casual 3/4 turn back on playback and then immediate (5 sec.) return to travel/forage on original heading.
PB31	PON	DEE	DEE MOG DNG	3	KS	1	1.6	1	0	2	70	24	180	1	second	0.192308	6	1	Slow steady, directed travel away pre-playback. All three immediately turn on playback, approach source and snag. >1 min before moving off perpendicular to original heading.	Same response by focal males
PB32	URC	DEE	DEE	1	KS	2	1.7	1	0	4	20	8	180	1	third	0.0172414	0	0	Moving steadily away on consistent heading. Slow turn on playback and orient towards research vessel/source, then return to original heading and behaviour.
PB33	SMO	COO	COO	1	RR	1	2.2	1	0	4	55	32	120	1	second	0.511111	40	7	Busily foraging before with female and URC nearby. Immediate turn and swim toward research vessel/source on playback. Scans in our direction and URC snags nearby toward playback source.
PB34	CEB	COO	COO	1	RR	2	2.5	0	0	NA	0	0	0	0	third	0.0746269	0	0	Busy foraging before and after playback with no observable response.
PB35	DEE	PAS	PAS	1	KS	1	1.6	1	0	1	15	8	180	1	second	0.175439	17	1	Travel/forage pre-playback then immediately stops on playback, turns toward research vessel/source and approaches, scanning. Then goes back to original heading after ~15 sec.
PB36	COO	SMO	SMO	1	RR	1	1.1	1	0	1	50	24	180	1	second	0.511111	40	7	Foraging over shallow seagrass and heading away from source. Immediately turns at playback to research/vessel source and approaches.
PB37	PAS	SMO	SMO	1 (4 other males also present)	RR	2	0.6	1	0	1	65	32	180	1	third	0.0724638	0	0	SMO travelling slowly with (other 4 males). On playback, immediate turn and startle response from all males and approach research vessel/source. 4 males are less dominant than playback male/alliance and have been previously been recipients of directed agr	We measured focal response (SMO) but all animals responded
PB38	RID	WAB	WAB	1	PD	1	1.2	1	0	5	5	0	70	0	second	0.169811	0	0	Travelling steadily away after departing Prima Donna alliance. Turns head slightly on playback before moving on, beelining in NW direction.
PB39	MOG	WAB	WAB	1	PD	2	1.1	1	0	1	15	0	170	1	third	0	0	0	Steadily travelling/foraging along tideline. Slow turn to research vessel/source on playback then back to pre-playback heading and behaviour.
PB40	DNG	Krokers	CEB PAS PON	3 (+ 2 female)	KS	1	1.5	1	0	2	60	24	170	1	second	0.181818	6	1	Relaxed slow travel/petting then immediate turn and approach research vessel source at playback. ~1min before back on pre-playback heading.	Same response by focal males
